# Supplementary material for: The shaping and functional consequences of the dosage effect landscape in multiple myeloma
Source: BMC Genomics. 2013 Oct 2;14:672. doi: 10.1186/1471-2164-14-672 (PMC3907079; doi:10.1186/1471-2164-14-672)
Supplement: Additional file 1 — List of top 100 dosage sensitive and resistant genes for the IFM dataset and dosage effect scores of apoptosis pathway member genes. [file 1471-2164-14-672-S1.xlsx]

## Sheet: Top 100 High DES
Gene Symbol	Chromosome	Start	End	Band	DES	CNA %	Avg CN
RNF11	1	51701943	51739127	p32.3	0.545454	0.129412	1.89312
EVI5	1	92974253	93257961	p22.1	0.612245	0.288235	1.72505
FAM40A	1	110574199	110597263	p13.3	0.552632	0.223529	1.80738
MAN1A2	1	117910071	118071494	p12	0.542857	0.205882	1.84255
IPO9	1	201798269	201853422	q32.1	0.561404	0.335294	2.20313
GPATCH2	1	217600334	217804424	q41	0.545454	0.323529	2.19673
CHML	1	241792155	241799232	q43	0.517857	0.329412	2.24931
FBXO41	2	73481810	73511559	p13.1	0.611111	0.105882	2.04394
RPL32	3	12875984	12883087	p25.2	0.569231	0.382353	2.18704
GPD1L	3	32147181	32210205	p22.3	0.538462	0.382353	2.15452
IMPG2	3	100945570	101039404	q12.3	0.527778	0.423529	2.31305
RPL24	3	101399935	101405626	q12.3	0.549296	0.417647	2.23345
ELOVL7	5	60047618	60140216	q12.1	0.550725	0.405882	2.29619
MRPS27	5	71515236	71616473	q13.2	0.666667	0.405882	2.319
THG1L	5	157158205	157168456	q33.3	0.623377	0.452941	2.25514
GNB2L1	5	180663909	180675096	q35.3	0.565789	0.447059	2.23698
SENP6	6	76311225	76427997	q14.1	0.542857	0.205882	1.98818
CCNC	6	99990256	100016849	q16.2	0.555556	0.264706	1.86804
REPS1	6	139224630	139309398	q24.1	0.531915	0.276471	1.85482
LATS1	6	149979289	150039392	q25.1	0.526316	0.335294	1.8952
UBE2D4	7	43966037	43993166	p13	0.540984	0.358824	2.22994
TRIM4	7	99474581	99517223	q22.1	0.557377	0.358824	2.24465
MCPH1	8	6264113	6501144	p23.1	0.6	0.264706	1.8584
INTS10	8	19674651	19709594	p21.3	0.52381	0.247059	1.87733
ENTPD4	8	23243296	23315208	p21.2	0.56	0.294118	1.76355
PTDSS1	8	97273943	97349223	q22.1	0.52	0.147059	2.0289
EIF3E	8	109213445	109447562	q23.1	0.615385	0.152941	1.9295
NDUFB9	8	125551344	125580751	q24.13	0.52	0.147059	2.00562
MRRF	9	125026882	125085743	q33.2	0.571429	0.494118	2.39323
RPL35	9	127620159	127624260	q33.3	0.581395	0.505882	2.29312
RPL7A	9	136215069	136218281	q34.2	0.561798	0.523529	2.38199
DPP7	9	140004994	140009629	q34.3	0.533333	0.529412	2.34747
WDR85	9	140449356	140473387	q34.3	0.532609	0.541176	2.29368
ZNF215	11	6947635	7005863	p15.4	0.534247	0.429412	2.27603
RPL27A	11	8703958	8736306	p15.4	0.626667	0.441177	2.28853
RPS13	11	17095936	17099334	p15.1	0.547945	0.429412	2.36194
C11orf31	11	57508825	57510529	q12.1	0.519481	0.452941	2.28643
EEF1G	11	62327073	62342401	q12.3	0.536585	0.482353	2.19813
CCDC88B	11	64107695	64125006	q13.1	0.581395	0.505882	2.2384
AIP	11	67250512	67258574	q13.2	0.534884	0.505882	2.30565
RPS3	11	75110530	75133324	q13.4	0.630435	0.541176	2.30894
PAK1	11	77032752	77185680	q14.1	0.534884	0.505882	2.35638
CLNS1A	11	77225981	77348850	q14.1	0.534091	0.517647	2.2775
TMEM123	11	102267063	102341115	q22.2	0.543478	0.541176	2.23798
RDX	11	110045605	110167447	q22.3	0.532609	0.541176	2.29689
ATP5L	11	118271869	118302211	q23.3	0.67033	0.535294	2.28671
RPUSD4	11	126071993	126081587	q24.2	0.528736	0.511765	2.4311
YARS2	12	32880424	32908836	p11.21	0.55	0.117647	1.87088
XRCC6BP1	12	58335324	58351052	q14.1	0.529412	0.1	1.92898
RPL21	13	27825446	27830828	q12.2	0.615385	0.535294	1.56929
POLR1D	13	28194903	28241548	q12.2	0.5625	0.470588	1.6141
TPT1	13	45911008	45915505	q14.13	0.578431	0.6	1.50804
COG3	13	46039060	46110765	q14.13	0.564706	0.5	1.5789
MYCBP2	13	77618792	77901185	q22.3	0.618421	0.447059	1.69141
ANKRD10	13	111530887	111567416	q34	0.625	0.423529	1.68984
ARHGEF7	13	111766906	111958084	q34	0.647887	0.417647	1.69059
PCID2	13	113831891	113863029	q34	0.547945	0.429412	1.68718
CUL4A	13	113862552	113919399	q34	0.589041	0.429412	1.68718
SLC38A6	14	61447832	61550451	q23.1	0.547619	0.247059	1.87896
ZBTB25	14	64915824	64971931	q23.3	0.516129	0.364706	1.68465
ZFYVE26	14	68194091	68283307	q24.1	0.555556	0.264706	1.83498
DLST	14	75348594	75370448	q24.3	0.608696	0.270588	1.78986
CCNK	14	99947506	100001381	q32.2	0.586207	0.170588	1.92902
MARK3	14	103851729	103970168	q32.32	0.52381	0.247059	1.80649
RPLP1	15	69745123	69748255	q23	0.55914	0.547059	2.36941
MCTP2	15	94774767	95023632	q26.2	0.56701	0.570588	2.55529
PHKB	16	47495034	47735434	q12.1	0.52	0.294118	1.80673
LONP2	16	48278207	48397033	q12.1	0.557692	0.305882	1.82665
N4BP1	16	48572637	48654059	q12.1	0.563636	0.323529	1.75853
CHD9	16	53088945	53363062	q12.2	0.528302	0.311765	1.75736
FAM96B	16	66965959	66968326	q22.1	0.533333	0.352941	1.75315
E2F4	16	67226072	67232821	q22.1	0.590164	0.358824	1.76609
NFATC3	16	68118654	68263162	q22.1	0.525424	0.347059	1.76724
SLC7A6	16	68298433	68335722	q22.1	0.517857	0.329412	1.82326
SLC7A6OS	16	68318406	68344849	q22.1	0.535714	0.329412	1.82326
PRMT7	16	68344877	68392466	q22.1	0.517857	0.329412	1.82326
WWP2	16	69796209	69975644	q22.1	0.542373	0.347059	1.78867
DDX19A	16	70380732	70407286	q22.1	0.545454	0.388235	1.72426
VAC14	16	70721342	70835064	q22.2	0.678571	0.329412	1.78631
PSMD7	16	74330673	74340186	q23.1	0.553571	0.329412	1.78853
GLG1	16	74485856	74641012	q23.1	0.5625	0.376471	1.69476
ADAT1	16	75630879	75657198	q23.1	0.560606	0.388235	1.66997
CMIP	16	81478775	81745173	q23.2	0.535714	0.329412	1.70808
MBTPS1	16	84087368	84150511	q23.3	0.542373	0.347059	1.67521
SPG7	16	89557325	89624176	q24.3	0.539682	0.370588	1.73619
TCF25	16	89940000	89977792	q24.3	0.540984	0.358824	1.76782
NCOR1	17	15934718	16121499	p11.2	0.555556	0.158824	2.07766
ELP2	18	33709407	33757909	q12.2	0.583333	0.211765	2.13078
HDHD2	18	44633774	44676871	q21.1	0.588235	0.2	2.07748
RPS19	19	42363988	42375482	q13.2	0.543478	0.541176	2.28235
ATRN	20	3451687	3631769	p13	0.55	0.117647	1.94824
CABIN1	22	24407642	24574596	q11.23	0.710526	0.223529	1.84495
HSCB	22	29138019	29153503	q12.1	0.568182	0.258823	1.79781
PISD	22	32014477	32058418	q12.2	0.522727	0.258823	1.81353
EIF3D	22	36906897	36925483	q12.3	0.564103	0.229412	1.84051
GTPBP1	22	39101728	39134304	q13.1	0.525	0.235294	1.82693
ATF4	22	39915700	39918691	q13.1	0.533333	0.264706	1.81953
TBC1D22A	22	47158518	47571336	q13.31	0.636364	0.194118	1.88625
TUBGCP6	22	50656118	50683421	q13.33	0.521739	0.270588	1.86805
RPL7A	HG79_PATCH	136223749	136226961	q34.2	0.561798	0.523529	2.38199

## Sheet: Top 100 Dosage Resistant
Gene Symbol	Chromosome	Start	End	Band	DES	CNA %	Avg CN
NECAP2	1	16767167	16786573	p36.13	0	0.170588	1.85912
DNAJC8	1	28527068	28559536	p35.3	0.0277778	0.211765	1.79506
SESN2	1	28586038	28609002	p35.3	0	0.276471	1.81406
LAPTM5	1	31205316	31230667	p35.2	0.0526316	0.111765	1.95321
YARS	1	33240840	33283754	p35.1	0.04	0.147059	1.88896
RRAGC	1	39303870	39325495	p34.3	0.05	0.117647	1.90427
SLC2A1	1	43391519	43424530	p34.2	0.05	0.117647	1.88073
AMPD1	1	115215719	115238239	p13.2	0.0434783	0.270588	1.78219
PHGDH	1	120202421	120286838	p12	0	0.164706	1.88645
C1orf115	1	220863187	220872499	q41	0.0384615	0.305882	2.19549
YWHAQ	2	9724101	9771143	p25.1	0.0476191	0.123529	1.94018
KLF11	2	10182976	10194963	p25.1	0.0476191	0.123529	2.00381
GFPT1	2	69546905	69614382	p13.3	0.05	0.117647	2.04112
VAX2	2	71127720	71160576	p13.3	0.0434783	0.135294	2.11531
CIAO1	2	96931870	96939087	q11.2	0.0555556	0.105882	1.96341
BCL2L11	2	111876955	111924587	q13	0.0434783	0.135294	1.9298
TMBIM1	2	219138915	219157309	q35	0.0322581	0.182353	1.91415
RQCD1	2	219433303	219461803	q35	0.0588235	0.1	1.98084
CHPF	2	220403669	220408509	q35	0	0.105882	1.97352
CHRNG	2	233404437	233412546	q37.1	0.0588235	0.1	1.94196
TMEM43	3	14166440	14185179	p25.1	0.03125	0.376471	2.2384
LTF	3	46477136	46526724	p21.31	0.0588235	0.4	2.15008
SNX4	3	125165495	125239041	q21.2	0.0588235	0.4	2.13992
TSC22D2	3	150126122	150177903	q25.1	0.0597015	0.394118	2.18696
IL8	4	74606223	74609433	q13.3	0	0.158824	1.979
IL6ST	5	55230923	55290821	q11.2	0.0597015	0.394118	2.22757
ATOX1	5	151121877	151152093	q33.1	0.0526316	0.447059	2.21806
CLK4	5	178029665	178057616	q35.3	0.0266667	0.441177	2.33312
HIST1H3I	6	27839623	27840099	p22.1	0	0.205882	2.06277
HSPA1A	6	31783291	31785723	p21.33	0.0512821	0.229412	2.02727
CDKN1A	6	36644305	36655116	p21.2	0.0612245	0.288235	1.96832
ARPC1B	7	98971872	98992424	q22.1	0.0491803	0.358824	2.15168
TSPAN12	7	120427376	120498456	q31.31	0.0327869	0.358824	2.33109
CREB3L2	7	137559725	137686813	q33	0.0461539	0.382353	2.08706
PDIA4	7	148700154	148725733	q36.1	0.0298507	0.394118	2.11012
BNIP3L	8	26240414	26363152	p21.2	0.0612245	0.288235	1.83254
DUSP4	8	29190581	29208185	p12	0.037037	0.317647	1.756
ASS1	9	133320094	133376661	q34.11	0.0465116	0.505882	2.43105
YME1L1	10	27399383	27444195	p12.1	0.0526316	0.111765	1.88621
RNH1	11	494512	507300	p15.5	0.0574713	0.511765	2.29794
SWAP70	11	9685624	9774538	p15.4	0.0547945	0.429412	2.26163
ADM	11	10326227	10328944	p15.4	0.0547945	0.429412	2.23841
PIK3C2A	11	17099277	17229530	p15.1	0	0.441177	2.24015
RTN3	11	63448918	63527363	q13.1	0.0348837	0.505882	2.21927
FAM89B	11	65339820	65341669	q13.1	0.0365854	0.482353	2.20145
FUT4	11	94277017	94283063	q21	0	0.588235	2.42571
SLC2A3	12	8071826	8088871	p13.31	0.0217391	0.270588	1.82197
ETV6	12	11802788	12044558	p13.2	0.0277778	0.211765	1.82787
SLC38A1	12	46581584	46663800	q13.11	0	0.1	1.92933
KRT4	12	53200333	53208335	q13.13	0.0476191	0.123529	2.05152
ITGB7	12	53585102	53601091	q13.13	0	0.129412	1.95082
DDIT3	12	57910371	57914300	q13.3	0	0.111765	1.91618
IGF1	12	102789645	102874423	q23.2	0.0416667	0.141177	1.88258
PPTC7	12	110969120	111021125	q24.11	0.0576923	0.305882	1.75518
ERP29	12	112451120	112461255	q24.13	0.0555556	0.105882	1.90003
CLIP1	12	122755979	122907179	q24.31	0	0.182353	1.86082
TMED2	12	124069078	124083116	q24.31	0.0588235	0.2	1.89912
ALOX5AP	13	31309645	31338556	q12.3	0	0.5	1.57476
LCP1	13	46700061	46786006	q14.13	0	0.488235	1.61959
PCNX	14	71374122	71582099	q24.2	0.0232558	0.252941	1.81456
MAP2K1	15	66679155	66784754	q22.31	0.0537634	0.547059	2.33542
CDR2	16	22357257	22448486	p12.2	0.05	0.117647	1.94212
MT2A	16	56642111	56643409	q12.2	0	0.323529	1.76059
MT1X	16	56716336	56718108	q13	0	0.335294	1.768
PAFAH1B1	17	2496504	2588888	p13.3	0.0526316	0.223529	1.88498
P2RX1	17	3799886	3819794	p13.2	0	0.258823	1.84618
SPOP	17	47676246	47755596	q21.33	0	0.170588	1.93858
TOB1	17	48939584	48945339	q21.33	0.037037	0.158824	1.95529
SCPEP1	17	55055466	55084129	q22	0.05	0.117647	2.04244
PPM1D	17	58677544	58741849	q23.2	0.0384615	0.152941	2.03829
TMEM104	17	72772622	72835918	q25.1	0.037037	0.158824	2.00206
TIMP2	17	76849059	76921469	q25.3	0.0625	0.188235	1.91967
STRA13	17	79976578	79981983	q25.3	0	0.194118	1.98191
GPS1	17	80008567	80015346	q25.3	0.030303	0.194118	2.02694
CSNK1D	17	80196899	80231607	q25.3	0.0322581	0.182353	1.90867
RNASEH2A	19	12917394	12924452	p13.2	0.0571429	0.617647	2.34088
PEPD	19	33877856	34012700	q13.11	0.045977	0.511765	2.35039
FXYD5	19	35645633	35660786	q13.12	0.0568182	0.517647	2.22149
TBCB	19	36605191	36616849	q13.12	0.06	0.588235	2.45953
GRWD1	19	48949030	48957164	q13.33	0.032967	0.535294	2.30411
ATF5	19	50431974	50437192	q13.33	0.021978	0.535294	2.298
MYADM	19	54369477	54379691	q13.42	0.021978	0.535294	2.29047
U2AF2	19	56165512	56186081	q13.42	0.0574713	0.511765	2.32087
SDCBP2	20	1290619	1309883	p13	0.05	0.117647	1.93668
PYGB	20	25228705	25278650	p11.21	0	0.105882	1.94919
BCL2L1	20	30252255	30311792	q11.21	0.0571429	0.205882	1.84854
WFDC3	20	44376583	44420571	q13.12	0.0434783	0.135294	1.92243
SULF2	20	46285092	46415360	q13.13	0.0294118	0.2	1.87391
ZNF217	20	52183604	52226446	q13.2	0.05	0.235294	1.84606
LIME1	20	62366815	62370456	q13.33	0.04	0.147059	1.98437
IGLL1	22	23915312	23922495	q11.23	0.0454546	0.258823	1.78765
PLA2G3	22	31530795	31536593	q12.2	0.06	0.294118	1.81308
CSF2RB	22	37309670	37336491	q12.3	0.0263158	0.223529	1.87574
RBX1	22	41347351	41369313	q13.2	0.0227273	0.258823	1.78571
NDUFA6	22	42481529	42486959	q13.2	0.0217391	0.270588	1.89459
HSPA1A	HSCHR6_MHC_APD	31794605	31797087	p21.33	0.0512821	0.229412	2.02727
HSPA1A	HSCHR6_MHC_COX	31770617	31773099	p21.33	0.0512821	0.229412	2.02727
HSPA1A	HSCHR6_MHC_DBB	31765431	31767913	p21.33	0.0512821	0.229412	2.02727
HSPA1A	HSCHR6_MHC_QBL	31773491	31775973	p21.33	0.0512821	0.229412	2.02727
IGLL1	LRG_69	5001	12184		0.0454546	0.258823	1.78765

## Sheet: Apoptosis Genes
Gene Symbol	Chromosome	Start	End	Band	DES	CNA %	Avg CN
PRKCZ	1	1981909	2116834	p36.33	0.285714	0.123529	1.9188
TP73	1	3569084	3652765	p36.32	0.1	0.117647	1.98582
DFFB	1	3773845	3801993	p36.32	NA	NA	1.93566
TNFRSF25	1	6521211	6526255	p36.31	0.238095	0.123529	1.9475
TNFRSF9	1	7979907	8000926	p36.23	0.166667	0.141177	1.8256
UBE4B	1	10092890	10241297	p36.22	0.2	0.176471	1.8505
TNFRSF8	1	12123434	12204264	p36.22	0.0476191	0.123529	1.93286
CASP9	1	15817327	15853029	p36.21	0.304348	0.135294	1.93252
PAX7	1	18957500	19075360	p36.13	0.222222	0.105882	1.94718
RUNX3	1	25226002	25291612	p36.11	0.157895	0.111765	1.96208
IFI6	1	27992572	27998729	p36.11	0.238095	0.123529	1.86128
LCK	1	32716840	32751766	p35.1	0.0384615	0.152941	1.89453
HDAC1	1	32757687	32799236	p35.1	0.333333	0.141177	1.90371
YARS	1	33240840	33283754	p35.1	0.04	0.147059	1.88896
PPT1	1	40538379	40563375	p34.2	0.1	0.176471	1.85896
CDKN2C	1	51426417	51440305	p32.3	0	0.147059	1.92482
DHCR24	1	55315306	55352891	p32.3	0	0.129412	1.95063
PCSK9	1	55505221	55530525	p32.3	0.166667	0.105882	1.97406
BCL10	1	85731931	85743771	p22.3	0.404255	0.276471	1.86549
SH3GLB1	1	87170259	87213867	p22.3	0.422222	0.264706	1.75863
HBXIP	1	110943871	110950564	p13.3	0.447368	0.223529	1.83618
CD2	1	117297007	117311850	p13.1	0.171429	0.205882	1.88523
NOTCH2	1	120454176	120612240	p11.2	0.0416667	0.141177	1.91099
BNIPL	1	151009046	151020076	q21.3	0.333333	0.3	2.17193
DAP3	1	155657751	155708803	q22	0.37037	0.317647	2.1218
IFI16	1	158969758	159024945	q23.1	0.136364	0.388235	2.16082
PEA15	1	160175127	160185166	q23.2	0.173077	0.305882	2.17541
DEDD	1	161090764	161102478	q23.3	0.298246	0.335294	2.1118
FASLG	1	172628154	172636014	q24.3	0.156863	0.3	2.20059
TNFSF18	1	173009100	173020103	q25.1	0.178571	0.329412	2.29743
PTPRC	1	198607801	198726545	q31.3	0.0727273	0.323529	2.1879
ADORA1	1	203059782	203136533	q32.1	0.135593	0.347059	2.28327
MDM4	1	204485511	204542871	q32.1	0.328125	0.376471	2.09863
IL24	1	207070788	207077484	q32.1	0.196429	0.329412	2.27539
FAIM3	1	207077731	207096592	q32.1	0.125	0.329412	2.27539
TGFB2	1	218519577	218617961	q41	0.2	0.323529	2.19512
TP53BP2	1	223967601	224033674	q41	0.245283	0.311765	2.22817
PSEN2	1	227057885	227083806	q42.13	0.28	0.294118	2.13796
NLRP3	1	247579458	247612410	q44	0.0754717	0.311765	2.17823
BRE	2	28112808	28561768	p23.2	NA	NA	2.06525
NLRC4	2	32449522	32490923	p22.3	0.04	0.147059	2.06584
BIRC6	2	32582096	32843966	p22.3	0.15	0.117647	1.96149
PRKCE	2	45878484	46415129	p21	NA	NA	2.04084
RTN4	2	55199325	55339757	p16.1	0.24	0.147059	1.9859
ANXA4	2	69947923	70053596	p13.3	NA	NA	2.03029
TIA1	2	70436576	70475792	p13.3	0.142857	0.164706	1.94162
RTKN	2	74652963	74669549	p13.1	0.230769	0.152941	1.92988
BCL2L11	2	111876955	111924587	q13	0.0434783	0.135294	1.9298
IL1A	2	113531492	113542167	q13	NA	NA	1.94667
IL1B	2	113587328	113594480	q13	NA	NA	1.97118
ERCC3	2	128014866	128051752	q14.3	NA	NA	1.98923
ACVR1C	2	158388888	158485517	q24.1	0.111111	0.211765	1.85772
ACVR1	2	158592958	158732374	q24.1	NA	NA	2.09103
NCKAP1	2	183789605	183903586	q32.1	NA	NA	1.95104
GULP1	2	189156396	189460653	q32.1	0.0588235	0.1	2.02275
STAT1	2	191829084	191885686	q32.2	0.111111	0.105882	1.96631
STK17B	2	196998290	197041227	q32.3	0.117647	0.2	1.87566
HSPD1	2	198351305	198381461	q33.1	0.1	0.117647	1.9305
CFLAR	2	201980827	202029033	q33.1	0.121212	0.388235	1.75906
CASP10	2	202047604	202094129	q33.1	0.109091	0.323529	1.80344
CASP8	2	202098166	202152434	q33.1	NA	NA	1.96637
CD28	2	204571198	204602557	q33.2	0.142857	0.123529	2.01988
NDUFS1	2	206986149	207024327	q33.3	0.32	0.147059	1.90796
BARD1	2	215590370	215674428	q35	NA	NA	2.02202
INHA	2	220433884	220440435	q35	0.222222	0.105882	1.97352
PAX3	2	223064607	223163715	q36.1	NA	NA	2.00898
SCG2	2	224461658	224467221	q36.1	NA	NA	1.97751
CUL3	2	225334867	225450110	q36.2	0.263158	0.111765	1.93756
COL4A3	2	228029281	228179508	q36.3	NA	0.394118	2.06183
BOK	2	242498136	242513546	q37.3	0.222222	0.105882	2.01494
CIDEC	3	9908398	9921938	p25.3	0.151515	0.388235	2.18559
GHRL	3	10327359	10334631	p25.3	0.225806	0.364706	2.13909
RAF1	3	12625100	12705725	p25.2	0.134328	0.394118	2.14762
TDGF1	3	46616045	46668033	p21.31	0.164179	0.394118	2.19559
GPX1	3	49394609	49396033	p21.31	0.220588	0.4	2.07455
TRAIP	3	49866034	49894007	p21.31	0.0434783	0.405882	2.13482
PROK2	3	71820807	71834357	p13	0.0289855	0.405882	2.2832
IFT57	3	107879659	107941417	q13.13	0.152778	0.423529	2.23045
GSK3B	3	119540170	119813264	q13.33	0.173913	0.405882	2.28263
RNF7	3	141457046	141466402	q23	0.263158	0.447059	2.15013
IL12A	3	159706537	159713806	q25.33	0.0714286	0.411765	2.16394
TNFSF10	3	172223298	172241297	q26.31	0.450704	0.417647	2.17819
FXR1	3	180585929	180694950	q26.33	0.27027	0.435294	2.15977
BCL6	3	187439165	187463515	q27.3	0.109589	0.429412	2.29947
TP63	3	189349205	189615068	q28	0.105263	0.447059	2.35123
OPA1	3	193310933	193415612	q29	0.140845	0.417647	2.30052
MAEA	4	1283639	1333935	p16.3	0.272727	0.194118	1.97645
CD38	4	15779898	15851069	p15.32	0.238095	0.247059	1.88495
ALB	4	74262831	74287129	q13.3	0.25	0.141177	1.92815
SNCA	4	90645250	90759466	q22.1	0	0.135294	2.02059
NFKB1	4	103422486	103538459	q24	0.216216	0.217647	1.99778
CASP6	4	110609785	110624739	q25	0.0416667	0.141177	1.93824
ANXA5	4	122589110	122618268	q27	0.222222	0.158824	1.95211
IL2	4	123372625	123377880	q27	0.206897	0.170588	2.11541
RPS3A	4	152020725	152025804	q31.3	0.352941	0.2	1.87874
TLR2	4	154622652	154626851	q31.3	0.173913	0.135294	2.01763
SPATA4	4	177105789	177116822	q34.2	0.115385	0.152941	1.93257
CASP3	4	185548850	185570663	q35.1	0.125	0.141177	1.97242
PDCD6	5	271736	353971	p15.33	0.173333	0.441177	2.3047
DAP	5	10679342	10761384	p15.2	0.0759494	0.464706	2.3271
GDNF	5	37812779	37839788	p13.2	0.0526316	0.447059	2.32595
GZMA	5	54398476	54406080	q11.2	0.0666667	0.441177	2.36761
F2R	5	76011868	76031606	q13.3	0.298507	0.394118	2.22057
JMY	5	78532012	78623038	q14.1	0.203125	0.376471	2.14747
RASA1	5	86563705	86687748	q14.3	0.112676	0.417647	2.20669
ATG12	5	115163893	115177555	q22.3	0.142857	0.411765	2.24525
TNFAIP8	5	118604387	118730294	q23.1	0.115942	0.405882	2.03855
IL3	5	131396222	131398897	q31.1	0.177215	0.464706	2.27482
IL4	5	132009678	132018368	q31.1	0.144737	0.447059	2.24069
VDAC1	5	133307606	133340824	q31.1	0.16	0.441177	2.31019
PPP2CA	5	133530025	133561833	q31.1	0.148148	0.476471	2.21562
NME5	5	137450866	137475132	q31.2	0.1625	0.470588	2.17816
HSPA9	5	137890571	137911133	q31.2	0.0909091	0.452941	2.23344
SRA1	5	139929752	139937895	q31.3	0.3	0.411765	2.23801
HDAC3	5	141000443	141016437	q31.3	0.126761	0.417647	2.1899
CYFIP2	5	156693089	156822606	q33.3	0.04	0.441177	2.28214
IL12B	5	158741791	158757895	q33.3	0.202703	0.435294	2.24624
NPM1	5	170814120	170838141	q35.1	0.3875	0.470588	2.1611
BNIP1	5	172571445	172591390	q35.1	0.164557	0.464706	2.34384
ZNF346	5	176449697	176508190	q35.2	0.371795	0.458823	2.26218
DUSP22	6	292097	351355	p25.3	0.164179	0.394118	1.89231
SERPINB9	6	2887500	2903514	p25.2	0.0769231	0.229412	2.09467
RIPK1	6	3064092	3115421	p25.2	0.307692	0.229412	2.06571
LY86	6	6588341	6655216	p25.1	0.114286	0.205882	2.1716
EEF1E1	6	8073593	8102811	p24.3	0.361111	0.211765	2.18429
IER3	6	30710976	30712331	p21.33	0.451613	0.182353	2.05157
LTA	6	31539831	31542101	p21.33	0.333333	0.211765	2.05116
TNF	6	31543344	31546113	p21.33	0.0555556	0.211765	2.05116
DDAH2	6	31694815	31698394	p21.33	0.179487	0.229412	2.10448
DAXX	6	33286335	33297046	p21.32	0.176471	0.2	2.06249
BAK1	6	33540329	33548019	p21.31	0.255319	0.276471	2.03953
GRM4	6	33989628	34123399	p21.31	0.0789474	0.223529	2.0887
PPARD	6	35310335	35395968	p21.31	0.153846	0.229412	2.07095
CDKN1A	6	36644305	36655116	p21.2	0.0612245	0.288235	1.96832
MTCH1	6	36935917	36954074	p21.2	0.282051	0.229412	2.01426
GLO1	6	38643719	38670917	p21.2	0.16129	0.182353	2.0062
VEGFA	6	43737921	43754224	p21.1	0.125	0.188235	2.06329
IL17A	6	52051185	52055436	p12.2	0.0333333	0.176471	2.09226
GCLC	6	53362139	53481768	p12.1	0.230769	0.152941	2.07559
GRIK2	6	101846664	102517958	q16.3	0.15	0.235294	1.92696
FOXO3	6	108881038	109005977	q21	0.318841	0.405882	1.78402
TPD52L1	6	125440195	125585553	q22.31	0.0454546	0.258823	2.00347
BCLAF1	6	136578001	136610989	q23.3	0.222222	0.264706	1.87665
MAP3K5	6	136878185	137113656	q23.3	0.18	0.294118	1.80504
PLAGL1	6	144261437	144385735	q24.2	0	0.276471	1.87818
PLG	6	161123270	161174338	q26	0.295455	0.258823	1.90566
SCIN	7	12610203	12693228	p21.3	0.102941	0.4	2.26388
IL6	7	22765503	22771621	p15.3	0.0508475	0.347059	2.23153
TAX1BP1	7	27778950	27880938	p15.2	0.254237	0.347059	2.22904
INHBA	7	41724712	41742706	p14.1	0.0689655	0.341176	2.15063
STK17A	7	43622357	43666385	p13	0.0625	0.376471	2.07171
IGFBP3	7	45951951	45961473	p12.3	0.046875	0.376471	2.25153
HIP1	7	75162621	75368280	q11.23	0.0434783	0.405882	2.1515
ASNS	7	97481430	97501854	q21.3	0.118644	0.347059	2.19988
BRAF	7	140424943	140624564	q34	0.163934	0.358824	2.19104
CASP2	7	142985308	143004789	q34	0.0666667	0.352941	2.22049
CUL1	7	148395006	148498201	q36.1	0.133333	0.352941	2.20348
CDK5	7	150750899	150755617	q36.1	0.3	0.352941	2.10688
FASTK	7	150773679	150777953	q36.1	0.216667	0.352941	2.10688
DNAJB6	7	157128075	157210133	q36.3	0.155172	0.341176	2.09405
CTSB	8	11700033	11726957	p23.1	0.0980392	0.3	1.76119
KIAA1967	8	22462145	22479027	p21.3	0.32	0.294118	1.81754
TNFRSF10D	8	22993101	23021543	p21.3	0.0169491	0.347059	1.73504
BNIP3L	8	26240414	26363152	p21.2	0.0612245	0.288235	1.83254
ADRA1A	8	26605667	26724790	p21.2	0.265306	0.288235	1.83982
PTK2B	8	27168999	27316903	p21.2	0.4	0.294118	1.76684
WRN	8	30891317	31031285	p12	0.340426	0.276471	1.81099
BAG4	8	38034051	38070819	p11.23	0.4375	0.282353	1.79302
SFRP1	8	41119481	41167016	p11.21	0.0571429	0.205882	1.93274
IL7	8	79587978	79717758	q21.12	0	0.229412	2.1289
STK3	8	99413631	99955055	q22.2	0.16	0.147059	2.01053
YWHAZ	8	101928753	101965616	q22.3	0.22449	0.288235	1.84165
GML	8	143915663	143997922	q24.3	0.192308	0.152941	2.06633
IFNB1	9	21077104	21077943	p21.3	0.193182	0.517647	2.41606
CDKN2A	9	21967751	21995300	p21.3	0.144444	0.529412	2.31271
BAG1	9	33247818	33264761	p13.3	0.378049	0.482353	2.31271
NUDT2	9	34329504	34343709	p13.3	0.287356	0.511765	2.34908
VCP	9	35056061	35073246	p13.3	0.172414	0.511765	2.27818
UNC13B	9	35161999	35405335	p13.3	0.39759	0.488235	2.32679
ANXA1	9	75766673	75785309	q21.13	0.0357143	0.494118	2.36194
PRUNE2	9	79226292	79521003	q21.2	0.0506329	0.464706	2.36102
DAPK1	9	90112143	90323548	q21.33	0.268293	0.482353	2.37041
TNFSF15	9	117551600	117568406	q32	0.0361446	0.488235	2.4179
TNFSF8	9	117656003	117692697	q32	0.0487805	0.482353	2.32599
ABL1	9	133589333	133763062	q34.12	0.168539	0.523529	2.35389
IL2RA	10	6052652	6104333	p15.1	NA	NA	1.8755
CUL2	10	35297479	35379570	p11.21	0.0588235	0.1	1.86868
MAPK8	10	49514698	49647403	q11.22	NA	NA	1.97979
SRGN	10	70847862	70864567	q22.1	0.0769231	0.229412	1.79638
AIFM2	10	71857979	71892690	q22.1	NA	NA	2.04137
SGPL1	10	72575717	72640930	q22.1	NA	NA	2.00067
PTEN	10	89622870	89731687	q23.31	NA	NA	1.98294
FAS	10	90750414	90775542	q23.31	NA	NA	1.99583
CASP7	10	115438942	115490662	q25.3	NA	NA	1.98866
DOCK1	10	128593978	129250781	q26.2	NA	NA	1.96949
BNIP3	10	133781578	133795435	q26.3	0	0.105882	2.00229
HTATIP2	11	20385231	20405329	p15.1	0.314286	0.411765	2.29896
GAS2	11	22647188	22834601	p14.3	0.0410959	0.429412	2.30313
HIPK3	11	33278218	33378569	p13	0.128571	0.411765	2.23881
API5	11	43333513	43366079	p12	0.16129	0.364706	2.11541
F2	11	46740730	46761056	p11.2	0.121951	0.482353	2.2984
MADD	11	47290712	47351582	p11.2	0.421053	0.447059	2.18646
NDUFS3	11	47586888	47606114	p11.2	0.186667	0.441177	2.20176
LGALS12	11	63273556	63284246	q12.3	0.150685	0.429412	2.26751
BAD	11	64037302	64052176	q13.1	0.119048	0.494118	2.25923
DPF2	11	65101225	65120720	q13.1	0.294118	0.5	2.22669
RELA	11	65421067	65430565	q13.1	0.297619	0.494118	2.20682
CFL1	11	65590493	65629497	q13.1	0.204819	0.488235	2.15831
GSTP1	11	67351066	67354131	q13.2	0.153846	0.458823	2.27265
FADD	11	70049269	70053496	q13.3	0.214286	0.576471	2.28047
DNAJB13	11	73661364	73681411	q13.4	0.189474	0.558824	2.22265
CASP4	11	104813593	104840163	q22.3	0.485149	0.594118	2.4015
CUL5	11	107879459	107978503	q22.3	0.273684	0.558824	2.3205
CRYAB	11	111779289	111794446	q23.1	0.193182	0.517647	2.34765
CADM1	11	115039938	115375675	q23.3	0.438202	0.523529	2.3916
CD3G	11	118215059	118225876	q23.3	0.122222	0.529412	2.34841
CRTAM	11	122709208	122743347	q24.1	0.213483	0.523529	2.32555
EI24	11	125439112	125454575	q24.2	0.397849	0.547059	2.37269
ERC1	12	1099675	1605090	p13.33	0.272727	0.129412	1.89357
CD27	12	6554033	6560884	p13.31	0	0.217647	1.80796
ING4	12	6759446	6772314	p13.31	0.157895	0.223529	1.78488
PTPN6	12	7055631	7070479	p13.31	0.166667	0.211765	1.79134
IAPP	12	21507893	21532912	p12.1	0.3	0.117647	1.85909
DNM1L	12	32832134	32898486	p11.21	0.4	0.117647	1.93203
ACVR1B	12	52345451	52390862	q13.13	0.222222	0.105882	1.87967
KRT18	12	53342655	53346685	q13.13	0	0.158824	1.99139
ESPL1	12	53662083	53687427	q13.13	0.0416667	0.141177	1.8693
PDE1B	12	54943134	54973023	q13.2	NA	NA	1.99569
DYRK2	12	68042118	68059186	q15	NA	NA	2.03806
PAWR	12	79968759	80084877	q21.2	NA	NA	1.97336
BTG1	12	92536286	92539673	q21.33	0.196429	0.329412	1.75935
CRADD	12	94071151	94288616	q22	NA	NA	1.8904
APAF1	12	99038919	99129204	q23.1	NA	NA	1.9833
HSP90B1	12	104323885	104347423	q23.3	0.162791	0.252941	1.77894
TBX5	12	114791736	114846247	q24.21	NA	NA	1.99572
TBX3	12	115108059	115121969	q24.21	0.28	0.147059	1.85665
HRK	12	117293949	117319246	q24.22	0.166667	0.141177	1.87955
TRIAP1	12	120881764	120884215	q24.31	0.0909091	0.194118	1.84884
DIABLO	12	122692210	122712081	q24.31	0.130435	0.135294	1.89106
FOXO1	13	41129817	41240734	q14.11	0.212766	0.552941	1.53529
TPT1	13	45911008	45915505	q14.13	0.578431	0.6	1.50804
ERCC5	13	103497194	103528345	q33.1	0.485714	0.411765	1.70777
CUL4A	13	113862552	113919399	q34	0.589041	0.429412	1.68718
DAD1	14	23033805	23058175	q11.2	0.272727	0.194118	1.85025
ACIN1	14	23527773	23564823	q11.2	0.428571	0.205882	1.86001
BCL2L2	14	23767999	23780968	q11.2	0.151515	0.194118	1.93506
CIDEB	14	24774302	24780655	q12	0.171429	0.205882	1.9247
RIPK3	14	24805227	24809251	q12	0.2	0.205882	1.9247
GZMB	14	25100160	25103473	q12	0.0333333	0.176471	1.97258
NFKBIA	14	35870717	35873955	q13.2	0.102041	0.288235	1.74438
PSEN1	14	73603126	73690399	q24.2	0.319149	0.276471	1.76178
GPR65	14	88471468	88478419	q31.3	0	0.188235	1.85331
TRAF3	14	103243813	103377837	q32.32	0.409091	0.258823	1.77226
PPP1R13B	14	104200089	104313927	q32.33	0.435897	0.229412	1.86055
AKT1	14	105235686	105262088	q32.33	0.363636	0.258823	1.88453
AVEN	15	34158428	34331377	q14	0.373626	0.535294	2.51511
BMF	15	40380091	40401093	q15.1	0.152174	0.541176	2.36177
BNIP2	15	59951345	59981733	q22.2	0.157895	0.558824	2.35127
DAPK2	15	64199235	64364232	q22.31	0.136842	0.558824	2.42649
SMAD3	15	67356101	67487533	q22.33	0.0430108	0.547059	2.36253
PML	15	74287014	74340153	q24.1	0.505155	0.570588	2.51957
BCL2A1	15	80253231	80263788	q25.1	0.131868	0.535294	2.37841
CIB1	15	90773207	90777279	q26.1	0.329787	0.552941	2.40984
IGF1R	15	99192200	99507759	q26.3	0.0421053	0.558824	2.46729
PDIA2	16	333152	337215	p13.3	0	0.194118	1.89213
RHOT2	16	718086	724174	p13.3	0.275	0.235294	1.9395
NME3	16	1820287	1821731	p13.3	0.193548	0.182353	1.91539
BFAR	16	14726672	14763093	p13.12	0.296296	0.158824	1.91059
ERN2	16	23701647	23724821	p12.2	0	0.141177	2.01375
CLN3	16	28477983	28506896	p11.2	0.107143	0.164706	1.93918
CIAPIN1	16	57462081	57481440	q21	0.22807	0.335294	1.77332
TRADD	16	67188083	67194201	q22.1	0.0322581	0.364706	1.78218
NOL3	16	67204057	67209643	q22.1	0.344262	0.358824	1.76609
BCAR1	16	75262928	75301951	q23.1	0.131148	0.358824	1.75303
CDH13	16	82660408	83830204	q23.3	0.2	0.323529	1.79047
NLRP1	17	5402747	5522744	p13.2	0.285714	0.164706	2.01225
ALOX12	17	6899384	6914055	p13.1	0.257143	0.205882	1.92934
EIF5A	17	7210318	7215774	p13.1	0.236842	0.223529	1.94379
TNFSF12	17	7452208	7464925	p13.1	0.25	0.188235	1.90519
TP53	17	7565097	7590856	p13.1	0.025641	0.229412	1.86376
ALOX15B	17	7942335	7952452	p13.1	0.097561	0.241176	2.04229
NF1	17	29421945	29709134	q11.2	0.181818	0.129412	1.9926
RHOT1	17	30469473	30580393	q11.2	0.172414	0.170588	1.9566
CDK5R1	17	30813637	30818274	q11.2	0	0.111765	1.9799
AATF	17	35306175	35414171	q12	0.227273	0.129412	2.04558
BECN1	17	40962152	40985367	q21.31	0.344828	0.170588	1.95597
BRCA1	17	41196312	41322290	q21.31	0.0357143	0.164706	1.96917
PHB	17	47481414	47492246	q21.33	0.157895	0.223529	1.96109
NME1	17	49230897	49239789	q21.33	0.258065	0.182353	1.92878
MPO	17	56347217	56358296	q22	0.117647	0.1	2.06698
ERN1	17	62120353	62207504	q23.3	0.146341	0.241176	1.89792
PRKCA	17	64298754	64806861	q24.2	0.411765	0.1	2.02547
SAP30BP	17	73663196	73704142	q25.1	0.296296	0.158824	1.95338
SPHK1	17	74372665	74383941	q25.1	0.173913	0.135294	1.99251
BIRC5	17	76210267	76221717	q25.3	0.09375	0.188235	1.90067
CBX4	17	77806955	77813228	q25.3	0.0909091	0.129412	1.99565
CIDEA	18	12254318	12277594	p11.21	0.116279	0.252941	2.15933
DCC	18	49866542	51057784	q21.2	0.138889	0.211765	2.15545
TXNL1	18	54264439	54318831	q21.31	0.457143	0.205882	2.11367
MALT1	18	56338618	56417371	q21.32	0.1	0.235294	2.0616
BCL2	18	60790579	60987361	q21.33	0.377778	0.264706	2.04072
SERPINB2	18	61538926	61571124	q21.33	0.025641	0.229412	2.17838
CDKN2D	19	10677138	10679735	p13.2	0.137615	0.641177	2.34352
ZNF443	19	12540521	12551926	p13.2	0.0918367	0.576471	2.29635
MAP1S	19	17830291	17845322	p13.11	0.273585	0.623529	2.35571
NDUFA13	19	19626545	19644285	p13.11	0.08	0.588235	2.40041
CEBPG	19	33864236	33873591	q13.11	0.0465116	0.505882	2.32718
DPF1	19	38701646	38720354	q13.2	0.150538	0.547059	2.31371
MAP3K10	19	40697651	40721481	q13.2	0.304348	0.541176	2.31065
TGFB1	19	41836813	41859831	q13.2	0.16129	0.547059	2.21348
DEDD2	19	42702752	42721813	q13.2	0.337079	0.523529	2.29359
BCL3	19	45250962	45263301	q13.32	0.182796	0.547059	2.35865
ERCC2	19	45853095	45874176	q13.32	0.212766	0.552941	2.30566
CARD8	19	48706403	48759203	q13.33	0.247191	0.523529	2.39583
AKT1S1	19	50372295	50381716	q13.33	0.255556	0.529412	2.38449
NUP62	19	50410086	50432786	q13.33	0.0659341	0.535294	2.298
PPP2R1A	19	52693274	52730687	q13.41	0.137931	0.511765	2.34667
NLRP2	19	55464498	55512510	q13.42	0.0333333	0.529412	2.22016
BCL2L1	20	30252255	30311792	q11.21	0.0571429	0.205882	1.84854
E2F1	20	32263489	32274210	q11.22	0.458333	0.141177	1.92859
STK4	20	43595115	43708600	q13.12	0.310345	0.170588	1.81476
CSE1L	20	47662849	47713489	q13.13	0.107143	0.164706	1.93085
SOD1	21	33031935	33041244	q22.11	0.142857	0.329412	2.23435
SON	21	34914924	34949812	q22.11	0.288136	0.347059	2.13894
MX1	21	42792231	42831141	q22.3	0.18	0.294118	2.17274
CRYAA	21	44589118	44592915	q22.3	0.175439	0.335294	2.13288
CECR2	22	17840837	18033845	q11.1	0.227273	0.258823	1.85566
BID	22	18216906	18257536	q11.21	0.191489	0.276471	1.82701
AIFM3	22	21319396	21335649	q11.21	0.0961538	0.305882	1.83635
MAPK1	22	22108789	22221970	q11.22	0.0833333	0.282353	1.78592
ADORA2A	22	24813847	24838328	q11.23	0.146341	0.241176	1.81062
CHEK2	22	29083731	29138410	q12.1	0.0454546	0.258823	1.79781
IL2RB	22	37515126	37571094	q12.3	0	0.235294	1.86124
SSTR3	22	37600278	37608362	q13.1	0.225	0.235294	1.86309
EP300	22	41487790	41576081	q13.2	0.234043	0.276471	1.77424
BIK	22	43506754	43525718	q13.2	0.113208	0.311765	1.74416
TSPO	22	43547520	43559248	q13.2	0.025641	0.229412	1.84994
