# Supplementary material for: The shaping and functional consequences of the dosage effect landscape in multiple myeloma
Source: BMC Genomics. 2013 Oct 2;14:672. doi: 10.1186/1471-2164-14-672 (PMC3907079; doi:10.1186/1471-2164-14-672)
Supplement: Additional file 2 — List of top 100 dosage sensitive and resistant genes for the Dickens dataset and dosage effect scores of apoptosis pathway member genes. [file 1471-2164-14-672-S2.xlsx]

## Sheet: Top 100 High DES
Gene Symbol	Chromosome	Start	End	Band	DES	CNA %	Avg CN
RER1	1	2323267	2335190	p36.32	0.6	0.140845	1.87268
EIF3I	1	32687529	32697205	p35.1	0.611111	0.253521	1.9307
ATPAF1	1	47098409	47139539	p33	0.666667	0.169014	1.96337
FAF1	1	50905150	51425935	p32.3	0.608696	0.323944	1.82041
SARS	1	109756540	109780791	p13.3	0.681818	0.309859	1.83852
PHGDH	1	120202421	120286838	p12	0.588235	0.239437	1.87599
MRPL9	1	151732119	151736040	q21.3	0.666667	0.380282	2.22169
IL6R	1	154377669	154441926	q21.3	0.6	0.28169	2.10692
CCT3	1	156278759	156337664	q22	0.636364	0.309859	2.14458
UCK2	1	165796768	165880855	q24.1	0.625	0.338028	2.18724
KIFAP3	1	169890467	170054349	q24.2	0.653846	0.366197	2.27056
CACYBP	1	174968300	174980851	q25.1	0.7	0.28169	2.1638
ACBD6	1	180244515	180472089	q25.3	0.761905	0.295775	2.13664
UCHL5	1	192984889	193029237	q31.2	0.590909	0.309859	2.10751
IARS2	1	220267444	220321380	q41	0.588235	0.239437	2.11042
COG2	1	230778235	230829728	q42.2	0.695652	0.323944	2.14652
GNPAT	1	231376953	231413719	q42.2	0.708333	0.338028	2.12359
PDE11A	2	178492797	178973066	q31.2	0.625	0.112676	2.11152
FRZB	2	183698002	183731890	q32.1	0.727273	0.15493	2.13099
USP4	3	49315264	49378145	p21.31	0.681818	0.309859	2.16216
NDUFS4	5	52856463	52979168	q11.2	0.621622	0.521127	2.43969
ELOVL7	5	60047618	60140216	q12.1	0.787879	0.464789	2.33407
WDR41	5	76721795	76916436	q14.1	0.8	0.492958	2.2907
TBCA	5	76986991	77164604	q14.1	0.604651	0.605634	2.24047
XRCC4	5	82373317	82649606	q14.2	0.735294	0.478873	2.34495
TMEM161B	5	87485450	87565293	q14.3	0.588235	0.478873	2.32953
DNAJC18	5	138744279	138780180	q31.2	0.636364	0.464789	2.22873
UBE2D2	5	138906016	139008018	q31.2	0.625	0.450704	2.21803
ZMAT2	5	140079747	140086266	q31.3	0.625	0.338028	2.16634
DCTN4	5	150088002	150138671	q33.1	0.625	0.450704	2.36549
UBLCP1	5	158690089	158713044	q33.3	0.756757	0.521127	2.36136
KIAA1191	5	175773064	175788971	q35.2	0.586207	0.408451	2.23361
CSNK2B	6	31633013	31638120	p21.33	0.578947	0.267606	2.00493
RRAGD	6	90074355	90121989	q15	0.590909	0.309859	1.93151
CCNC	6	99990256	100016849	q16.2	0.611111	0.253521	1.92056
NT5DC1	6	116422012	116566855	q22.1	0.611111	0.253521	1.9979
NUS1	6	117996665	118031803	q22.1	0.619048	0.295775	2.05507
CCDC28A	6	139094657	139114456	q24.1	0.578947	0.267606	1.91007
AIG1	6	143381633	143661441	q24.2	0.823529	0.239437	1.92932
TULP4	6	158733692	158932860	q25.3	0.666667	0.253521	1.88285
C6orf120	6	170102233	170106401	q27	0.684211	0.267606	1.90451
PCOLCE	7	100199800	100205798	q22.1	0.914286	0.492958	2.14634
GRM8	7	126078652	126893348	q31.33	0.625	0.450704	2.30376
PNOC	8	28174503	28200872	p21.1	0.666667	0.338028	1.84701
LSM1	8	38020839	38034248	p11.23	0.642857	0.197183	1.83765
PTDSS1	8	97273943	97349223	q22.1	0.692308	0.183099	2.05378
VPS28	8	145649000	145653931	q24.3	0.6	0.211268	2.00084
CLTA	9	36190853	36304778	p13.3	0.648649	0.521127	2.32588
SHB	9	37919131	38069210	p13.2	0.625	0.450704	2.33868
PIP5K1B	9	71320575	71624092	q21.11	0.725	0.56338	2.41729
NANS	9	100819021	100845357	q22.33	0.605263	0.535211	2.42732
RBM18	9	125001834	125027118	q33.2	0.790698	0.605634	2.46521
PSMB7	9	127115745	127177723	q33.3	0.581395	0.605634	2.34512
SERGEF	11	17809595	18034709	p15.1	0.666667	0.507042	2.34283
TRIM44	11	35684353	35829775	p13	0.580645	0.43662	2.25922
MRPL48	11	73498361	73576178	q13.4	0.594595	0.521127	2.37659
C11orf57	11	111944810	111955874	q23.1	0.636364	0.464789	2.26338
RBM7	11	114270752	114284925	q23.2	0.659574	0.661972	2.46648
CCDC91	12	28286182	28732883	p11.22	0.6	0.140845	2.09173
SAP18	13	21714653	21723221	q12.11	0.59375	0.450704	1.76113
RNF6	13	26706253	26796791	q12.13	0.609756	0.577465	1.70303
POLR1D	13	28194903	28241548	q12.2	0.628571	0.492958	1.80939
SLC7A1	13	30083547	30169825	q12.3	0.65625	0.450704	1.67551
EBPL	13	50234859	50265623	q14.2	0.606061	0.464789	1.73415
SUGT1	13	53226844	53262433	q14.3	0.677419	0.43662	1.76634
UCHL3	13	76123619	76180085	q22.2	0.8125	0.450704	1.73894
STK24	13	99102455	99230194	q32.2	0.709677	0.43662	1.67364
CCNB1IP1	14	20779527	20801471	q11.2	0.666667	0.169014	1.93746
PSME1	14	24605367	24608176	q12	0.583333	0.338028	1.79667
SEC23A	14	39501123	39578850	q21.1	0.588235	0.239437	1.99028
C14orf166	14	52456193	52471420	q22.1	0.727273	0.15493	1.96487
VTI1B	14	68113792	68141548	q24.1	0.764706	0.239437	1.90056
HSP90AA1	14	102547106	102606036	q32.31	0.619048	0.295775	1.88437
AVEN	15	34158428	34331377	q14	0.583333	0.507042	2.4037
NARG2	15	60711808	60771359	q22.2	0.675	0.56338	2.41286
ETFA	15	76507696	76603813	q24.3	0.595238	0.591549	2.4169
ITFG1	16	47188298	47498060	q12.1	0.6	0.28169	1.82428
POLR2C	16	57496299	57505922	q21	0.592593	0.380282	1.73521
KARS	16	75661622	75682541	q23.1	0.740741	0.380282	1.74962
PLCG2	16	81772702	81991899	q23.3	0.625	0.338028	1.82415
USP10	16	84733584	84813528	q24.1	0.608696	0.323944	1.77739
COX4I1	16	85832239	85840650	q24.1	0.576923	0.366197	1.73331
TCF25	16	89940000	89977792	q24.3	0.607143	0.394366	1.71796
TMEM161A	19	19229978	19249322	p13.11	0.657895	0.535211	2.3838
C19orf12	19	30191721	30206364	q12	0.702703	0.521127	2.34564
FBL	19	40325094	40337054	q13.2	0.605263	0.535211	2.29575
IDH3B	20	2639041	2644865	p13	0.625	0.225352	1.85896
SULF2	20	46285092	46415360	q13.13	0.583333	0.169014	1.94748
HPS4	22	26839389	26879803	q12.1	0.625	0.225352	1.88678
ATXN10	22	46067678	46241187	q13.31	0.75	0.169014	1.89295
TBC1D22A	22	47158518	47571336	q13.31	0.615385	0.183099	1.83464
VPS28	HG243_PATCH	145478520	145483451	q24.3	0.6	0.211268	2.00084
C11orf57	HG388_HG400_PATCH	111944809	111955873	q23.1	0.636364	0.464789	2.26338
CSNK2B	HSCHR6_MHC_COX	31620429	31628739	p21.33	0.578947	0.267606	2.00493
CSNK2B	HSCHR6_MHC_DBB	31615195	31620303	p21.33	0.578947	0.267606	2.00493
CSNK2B	HSCHR6_MHC_MANN	31672506	31677613	p22.1	0.578947	0.267606	2.00493
CSNK2B	HSCHR6_MHC_MCF	31709296	31717606	p21.33	0.578947	0.267606	2.00493
CSNK2B	HSCHR6_MHC_QBL	31623259	31631569	p21.33	0.578947	0.267606	2.00493
CSNK2B	HSCHR6_MHC_SSTO	31622960	31631270	p21.33	0.578947	0.267606	2.00493
SLC25A6	X	1505045	1511626	p22.33	0.583333	0.338028	1.76427

## Sheet: Top 100 Dosage Resistant
Gene Symbol	Chromosome	Start	End	Band	DES	CNA %	Avg CN
MARCKSL1	1	32799433	32801980	p35.1	0	0.253521	1.90141
BMP8B	1	40222854	40254533	p34.2	0	0.211268	1.85873
GADD45A	1	68150744	68154021	p31.3	0	0.225352	1.96211
S100A9	1	153330330	153333503	q21.3	0.0416667	0.338028	2.12127
DDX59	1	200593024	200639097	q32.1	0.0454546	0.309859	2.1619
CSRP1	1	201452658	201478584	q32.1	0.03125	0.450704	2.07156
SMYD3	1	245912642	246670614	q44	0.0454546	0.309859	2.15034
ZFP36L2	2	43449541	43453748	p21	0	0.323944	1.90183
RNF181	2	85822848	85824736	p11.2	0	0.169014	1.95341
MRPL35	2	86426580	86440917	p11.2	0	0.211268	1.96972
RNF103	2	86830516	86850989	p11.2	0	0.112676	2.08451
BCL2L11	2	111876955	111924587	q13	0.0434783	0.323944	1.99606
NMI	2	152126979	152146571	q23.3	0	0.112676	2.09173
MTX2	2	177134123	177202753	q31.1	0.0277778	0.507042	2.0932
SLC40A1	2	190425305	190448484	q32.2	0	0.28169	2.07123
CYP20A1	2	204103663	204163009	q33.2	0.04	0.352113	2.12394
CTDSP1	2	219262979	219270664	q35	0	0.267606	1.96275
DNPEP	2	220238268	220264744	q35	0	0.15493	1.98422
EIF4E2	2	233414762	233448354	q37.1	0	0.140845	1.99127
LTF	3	46477136	46526724	p21.31	0	0.422535	2.2051
C3orf37	3	128997671	129024146	q21.3	0.04	0.352113	2.20648
PCCB	3	135969148	136056738	q22.3	0.04	0.352113	2.22951
RELL1	4	37592422	37687998	p14	0	0.211268	1.93518
C4orf34	4	39552541	39640710	p14	0	0.15493	2.01232
PF4	4	74846794	74847841	q13.3	0	0.295775	2.0762
ABCG2	4	89011416	89152474	q22.1	0	0.295775	1.98444
MAD2L1	4	120980577	120988229	q27	0.0434783	0.323944	2.06623
SLC25A4	4	186064395	186068434	q35.1	0	0.28169	1.98958
DAP	5	10679342	10761384	p15.2	0.0294118	0.478873	2.27023
PARP8	5	49961733	50142356	q11.1	0.0243902	0.577465	2.36501
JMY	5	78532012	78623038	q14.1	0.025641	0.549296	2.21194
IRF1	5	131817301	131826490	q31.1	0.0434783	0.647887	2.18352
SERPINB1	6	2832566	2842240	p25.2	0.04	0.352113	2.03873
HLA-DRB1	6	32546546	32557625	p21.32	0	0.267606	2.09493
ZBTB2	6	151685252	151712683	q25.1	0	0.366197	1.80338
ZDHHC14	6	157802165	158099178	q25.3	0.0434783	0.323944	1.85954
SOD2	6	160100096	160183561	q25.3	0	0.323944	1.847
BRI3	7	97881691	97937162	q21.3	0	0.394366	2.10676
ZAN	7	100331249	100395419	q22.1	0.0322581	0.43662	2.25901
MLL5	7	104654626	104754808	q22.3	0	0.450704	2.23113
PNPLA8	7	108110866	108210110	q31.1	0.030303	0.464789	2.32831
CADPS2	7	121958481	122526813	q31.32	0.0344828	0.408451	2.28622
PDIA4	7	148700154	148725733	q36.1	0.0384615	0.366197	2.22592
FASTK	7	150773679	150777953	q36.1	0	0.464789	2.12049
DEFA4	8	6793344	6795860	p23.1	0.027027	0.521127	1.69276
GTF2E2	8	30435835	30515768	p12	0	0.450704	1.71599
TACC1	8	38585704	38710546	p11.22	0	0.295775	1.85577
NDRG1	8	134249414	134314265	q24.22	0	0.183099	2.00883
ZCCHC7	9	37120536	37358146	p13.2	0.0425532	0.661972	2.44856
UBQLN1	9	86274878	86323118	q21.32	0.0196078	0.71831	2.41891
IDI1	10	1085848	1095110	p15.3	0	0.126761	1.88197
DNAJC1	10	22045466	22292698	p12.31	0	0.126761	2.01383
EPC1	10	32556679	32667726	p11.22	0	0.15493	1.98293
SIRT1	10	69644427	69678147	q21.3	0	0.323944	1.9538
P4HA1	10	74766975	74856732	q22.1	0	0.239437	1.9907
ANXA11	10	81910645	81965433	q22.3	0	0.211268	1.91975
GLUD1	10	88810243	88854623	q23.2	0.0344828	0.408451	1.9346
RHOG	11	3848208	3862213	p15.4	0.03125	0.450704	2.26285
CAT	11	34460472	34493609	p13	0.0294118	0.478873	2.30386
FTH1	11	61727190	61735132	q12.3	0.0322581	0.43662	2.25197
CDKN1B	12	12867992	12875305	p13.1	0	0.267606	1.92183
TUBA1C	12	49582519	49667114	q13.12	0	0.169014	1.89155
LEMD3	12	65563351	65642107	q14.3	0	0.15493	2.05049
RAB21	12	72148654	72184699	q21.1	0	0.239437	1.90225
TBC1D15	12	72233487	72320629	q21.1	0	0.211268	1.89427
SCYL2	12	100660918	100735502	q23.1	0	0.211268	1.87591
SELPLG	12	109015686	109027735	q24.11	0.0434783	0.323944	1.90342
ANAPC5	12	121746048	121837699	q24.31	0.0416667	0.338028	1.8946
ABHD4	14	23067146	23081265	q11.2	0	0.225352	1.89803
HIF1A	14	62162231	62214976	q23.2	0.0384615	0.366197	1.86549
DDX24	14	94517266	94547591	q32.12	0.0357143	0.394366	1.8869
MAPK6	15	52244303	52358462	q21.2	0.0277778	0.507042	2.35986
SNRPA1	15	101821715	101835487	q26.3	0.025	0.56338	2.32859
BAIAP3	16	1383602	1399439	p13.3	0	0.408451	1.7269
TNFRSF17	16	12058964	12061925	p13.13	0	0.323944	1.94648
HSBP1	16	83841448	83853342	q23.3	0.037037	0.380282	1.76892
C17orf49	17	6915954	6920839	p13.1	0	0.169014	1.92676
MAP2K3	17	21187984	21218552	p11.2	0.037037	0.380282	1.97768
GGNBP2	17	34900737	34946278	q12	0	0.380282	1.96345
TOB1	17	48939584	48945339	q21.33	0	0.197183	2.01648
SUPT4H1	17	56422539	56430454	q22	0.0344828	0.408451	1.90824
PSMD12	17	65334032	65362743	q24.2	0.0384615	0.366197	1.96416
FAM104A	17	71203492	71232892	q25.1	0.04	0.352113	1.92577
TYMS	18	657604	673578	p11.32	0	0.352113	2.01305
CD79A	19	42381190	42385439	q13.2	0.0238095	0.591549	2.30592
MX1	21	42792231	42831141	q22.3	0.0285714	0.492958	2.12966
SF3A1	22	30727979	30752936	q12.2	0.0384615	0.366197	1.76389
MYH9	22	36677327	36784063	q12.3	0	0.253521	1.89318
GGNBP2	HG75_PATCH	34872292	34917807	q12	0	0.380282	1.96345
HLA-DRB1	HSCHR6_MHC_COX	32475947	32506554	p21.32	0	0.267606	2.09493
HLA-DRB1	HSCHR6_MHC_DBB	32516731	32550833	p21.32	0	0.267606	2.09493
HLA-DRB1	HSCHR6_MHC_MANN	32691166	32725266	p21.32	0	0.267606	2.09493
HLA-DRB1	HSCHR6_MHC_QBL	32481203	32511820	p21.32	0	0.267606	2.09493
HLA-DRB1	HSCHR6_MHC_SSTO	32510207	32722298	p21.32	0	0.267606	2.09493
NDRG1	LRG_258	4952	65085		0	0.183099	2.00883
CD79A	LRG_42	5001	9250		0.0238095	0.591549	2.30592
KLHL15	X	24001837	24045303	p22.11	0.0172414	0.816901	1.76451
TIMP1	X	47441712	47446188	p11.23	0.0377359	0.746479	1.83986
MAGED1	X	51546103	51645453	p11.22	0.04	0.704225	1.8357
MOSPD1	X	134021656	134049297	q26.3	0	0.802817	2.05944

## Sheet: Apoptosis Genes
Gene Symbol	Chromosome	Start	End	Band	DES	CNA %	Avg CN
PRKCZ	1	1981909	2116834	p36.33	0.384615	0.183099	1.88147
TP73	1	3569084	3652765	p36.32	0.0769231	0.366197	1.87878
TNFRSF25	1	6521211	6526255	p36.31	0.125	0.225352	1.92648
TNFRSF9	1	7979907	8000926	p36.23	0.111111	0.380282	1.8718
UBE4B	1	10092890	10241297	p36.22	0.0952381	0.295775	1.91836
TNFRSF8	1	12123434	12204264	p36.22	0.181818	0.309859	1.82255
CASP9	1	15817327	15853029	p36.21	NA	NA	1.91977
PAX7	1	18957500	19075360	p36.13	0.111111	0.126761	1.84553
RUNX3	1	25226002	25291612	p36.11	0.111111	0.126761	1.90834
IFI6	1	27992572	27998729	p36.11	0.0769231	0.183099	1.91106
LCK	1	32716840	32751766	p35.1	0	0.183099	1.90803
HDAC1	1	32757687	32799236	p35.1	0.111111	0.253521	1.90141
YARS	1	33240840	33283754	p35.1	0.307692	0.366197	1.85134
UTP11L	1	38474930	38490496	p34.3	0.25	0.507042	1.86493
PPT1	1	40538379	40563375	p34.2	0.2	0.211268	1.95084
DHCR24	1	55315306	55352891	p32.3	0.153846	0.183099	1.87984
PCSK9	1	55505221	55530525	p32.3	0	0.323944	1.88648
GADD45A	1	68150744	68154021	p31.3	0	0.225352	1.96211
BCL10	1	85731931	85743771	p22.3	0.238095	0.295775	1.8753
SH3GLB1	1	87170259	87213867	p22.3	0.409091	0.309859	1.99207
HBXIP	1	110943871	110950564	p13.3	0.363636	0.309859	1.82577
NOTCH2	1	120454176	120612240	p11.2	0.181818	0.15493	1.97287
MCL1	1	150547032	150552066	q21.3	0.242424	0.464789	2.10296
BNIPL	1	151009046	151020076	q21.3	0.217391	0.323944	2.04637
DAP3	1	155657751	155708803	q22	0.384615	0.366197	2.16732
IFI16	1	158969758	159024945	q23.1	0.291667	0.338028	2.25704
PEA15	1	160175127	160185166	q23.2	0.15625	0.450704	2.06415
FASLG	1	172628154	172636014	q24.3	0.125	0.450704	2.28737
TNFSF18	1	173009100	173020103	q25.1	0.4	0.352113	2.27789
PTPRC	1	198607801	198726545	q31.3	0.206897	0.408451	2.31455
ADORA1	1	203059782	203136533	q32.1	0.130435	0.323944	2.12306
MDM4	1	204485511	204542871	q32.1	0.115385	0.366197	2.12304
IL24	1	207070788	207077484	q32.1	0.148148	0.380282	2.2138
FAIM3	1	207077731	207096592	q32.1	0.0869565	0.323944	2.21894
TGFB2	1	218519577	218617961	q41	0.125	0.338028	2.16932
TP53BP2	1	223967601	224033674	q41	0.0909091	0.309859	2.14512
PSEN2	1	227057885	227083806	q42.13	0.375	0.338028	2.17527
NLRP3	1	247579458	247612410	q44	0.0416667	0.338028	2.13261
BRE	2	28112808	28561768	p23.2	0.285714	0.197183	1.97349
BIRC6	2	32582096	32843966	p22.3	0.178571	0.394366	1.98434
PRKCE	2	45878484	46415129	p21	0.125	0.112676	2.06728
RTN4	2	55199325	55339757	p16.1	0.315789	0.267606	1.99387
ANXA4	2	69947923	70053596	p13.3	0.25	0.112676	1.98986
RTKN	2	74652963	74669549	p13.1	0.105263	0.267606	2.02253
BCL2L11	2	111876955	111924587	q13	0.0434783	0.323944	1.99606
IL1A	2	113531492	113542167	q13	0.25	0.28169	1.99944
ERCC3	2	128014866	128051752	q14.3	0.117647	0.239437	2.02784
CXCR4	2	136871919	136875735	q22.1	0.153846	0.549296	2.08183
ACVR1	2	158592958	158732374	q24.1	0.0952381	0.295775	2.05205
NCKAP1	2	183789605	183903586	q32.1	0.272727	0.15493	2.05446
GULP1	2	189156396	189460653	q32.1	0.222222	0.253521	2.12246
STAT1	2	191829084	191885686	q32.2	0.0952381	0.295775	2.0197
STK17B	2	196998290	197041227	q32.3	0	0.211268	2.05479
HSPD1	2	198351305	198381461	q33.1	0.217391	0.323944	1.94965
CFLAR	2	201980827	202029033	q33.1	0.25	0.112676	2.04898
CASP10	2	202047604	202094129	q33.1	0.0909091	0.15493	2.03359
CASP8	2	202098166	202152434	q33.1	0	0.28169	2.05458
CD28	2	204571198	204602557	q33.2	0.0357143	0.394366	2.01369
NDUFS1	2	206986149	207024327	q33.3	0.25	0.28169	2.02186
BARD1	2	215590370	215674428	q35	0.05	0.28169	2.17169
PAX3	2	223064607	223163715	q36.1	0.130435	0.323944	2.11477
SCG2	2	224461658	224467221	q36.1	0.0526316	0.267606	2.02944
CUL3	2	225334867	225450110	q36.2	0.5	0.140845	2.04847
COL4A3	2	228029281	228179508	q36.3	0	0.126761	2.02061
BOK	2	242498136	242513546	q37.3	0.206897	0.408451	1.91014
GHRL	3	10327359	10334631	p25.3	0.2	0.422535	2.17903
RAF1	3	12625100	12705725	p25.2	0.15	0.56338	2.1508
TDGF1	3	46616045	46668033	p21.31	0.241379	0.408451	2.15113
TRAIP	3	49866034	49894007	p21.31	0	0.422535	2.14314
IFT57	3	107879659	107941417	q13.13	0.225806	0.43662	2.34394
GSK3B	3	119540170	119813264	q13.33	0.16129	0.43662	2.30092
IL12A	3	159706537	159713806	q25.33	0.185185	0.380282	2.17155
TNFSF10	3	172223298	172241297	q26.31	0.08	0.352113	2.26958
FXR1	3	180585929	180694950	q26.33	0.451613	0.43662	2.31868
SST	3	187386694	187388187	q27.3	0.153846	0.366197	2.30589
BCL6	3	187439165	187463515	q27.3	0.0294118	0.478873	2.21263
TP63	3	189349205	189615068	q28	0.235294	0.478873	2.30402
OPA1	3	193310933	193415612	q29	0.235294	0.478873	2.22583
MAEA	4	1283639	1333935	p16.3	0.214286	0.197183	1.91893
CD38	4	15779898	15851069	p15.32	0.181818	0.464789	1.98942
ALB	4	74262831	74287129	q13.3	0.142857	0.492958	1.9354
SNCA	4	90645250	90759466	q22.1	0	0.140845	2.04326
NFKB1	4	103422486	103538459	q24	0.181818	0.15493	2.01924
CASP6	4	110609785	110624739	q25	0.0769231	0.183099	1.97268
ANXA5	4	122589110	122618268	q27	0.304348	0.323944	2.09373
IL2	4	123372625	123377880	q27	0.181818	0.15493	2.0838
RPS3A	4	152020725	152025804	q31.3	0.111111	0.253521	1.92521
TLR2	4	154622652	154626851	q31.3	0	0.295775	1.95891
SPATA4	4	177105789	177116822	q34.2	0	0.140845	2.02899
CASP3	4	185548850	185570663	q35.1	0.05	0.28169	1.87315
PDCD6	5	271736	353971	p15.33	0.128205	0.549296	2.17803
DAP	5	10679342	10761384	p15.2	0.0294118	0.478873	2.27023
GDNF	5	37812779	37839788	p13.2	0.15625	0.450704	2.33454
GZMA	5	54398476	54406080	q11.2	0.121951	0.577465	2.37803
NAIP	5	70264310	70320941	q13.2	0.0689655	0.408451	2.22239
F2R	5	76011868	76031606	q13.3	0.258065	0.43662	2.18887
JMY	5	78532012	78623038	q14.1	0.025641	0.549296	2.21194
RASA1	5	86563705	86687748	q14.3	0.2	0.492958	2.36141
ATG12	5	115163893	115177555	q22.3	0.393939	0.464789	2.28634
TNFAIP8	5	118604387	118730294	q23.1	0.264706	0.478873	2.25543
IL3	5	131396222	131398897	q31.1	0.108108	0.521127	2.16561
IL4	5	132009678	132018368	q31.1	0.030303	0.464789	2.2553
VDAC1	5	133307606	133340824	q31.1	0.321429	0.394366	2.20356
PPP2CA	5	133530025	133561833	q31.1	0.342105	0.535211	2.26631
HSPA9	5	137890571	137911133	q31.2	0.206897	0.408451	2.26134
SRA1	5	139929752	139937895	q31.3	0.44	0.352113	2.18641
CD14	5	140011313	140013286	q31.3	0.03125	0.450704	2.22394
HDAC3	5	141000443	141016437	q31.3	0.21875	0.450704	2.28718
CYFIP2	5	156693089	156822606	q33.3	0	0.43662	2.28455
IL12B	5	158741791	158757895	q33.3	0	0.521127	2.39608
BNIP1	5	172571445	172591390	q35.1	0.342857	0.492958	2.34211
ZNF346	5	176449697	176508190	q35.2	0.075	0.56338	2.22089
DUSP22	6	292097	351355	p25.3	0.363636	0.309859	1.9975
SERPINB9	6	2887500	2903514	p25.2	0	0.28169	2.04261
RIPK1	6	3064092	3115421	p25.2	0.111111	0.380282	1.98521
LY86	6	6588341	6655216	p25.1	0.15	0.28169	2.08149
TXNDC5	6	7881483	8026646	p24.3	0.266667	0.211268	2.10126
IER3	6	30710976	30712331	p21.33	0.117647	0.239437	2.17507
LTA	6	31539831	31542101	p21.33	0	0.28169	1.95362
TNF	6	31543344	31546113	p21.33	0	0.239437	1.97472
DDAH2	6	31694815	31698394	p21.33	0.25	0.169014	1.99426
DAXX	6	33286335	33297046	p21.32	0.0909091	0.15493	2.05808
BAK1	6	33540329	33548019	p21.31	0.133333	0.211268	2.09141
GRM4	6	33989628	34123399	p21.31	0	0.253521	1.96736
PPARD	6	35310335	35395968	p21.31	0.05	0.28169	2.0335
CDKN1A	6	36644305	36655116	p21.2	0.0526316	0.267606	1.97648
MTCH1	6	36935917	36954074	p21.2	0.315789	0.267606	1.96839
PIM1	6	37137979	37143202	p21.2	0.0555556	0.253521	1.97761
GLO1	6	38643719	38670917	p21.2	0.142857	0.394366	1.99234
VEGFA	6	43737921	43754224	p21.1	0.142857	0.197183	2.06965
GCLC	6	53362139	53481768	p12.1	0.2	0.211268	2.03859
CASP8AP2	6	90539613	90584155	q15	0.0416667	0.338028	1.90958
GRIK2	6	101846664	102517958	q16.3	0.166667	0.253521	1.98005
FOXO3	6	108881038	109005977	q21	0.52	0.352113	1.96034
TPD52L1	6	125440195	125585553	q22.31	0.107143	0.394366	1.98011
BCLAF1	6	136578001	136610989	q23.3	0.190476	0.295775	1.98606
MAP3K5	6	136878185	137113656	q23.3	0.0476191	0.295775	1.93317
PLAGL1	6	144261437	144385735	q24.2	0.0454546	0.309859	1.92553
PLG	6	161123270	161174338	q26	0.037037	0.380282	1.93693
SCIN	7	12610203	12693228	p21.3	0.037037	0.380282	2.17732
CYCS	7	25159710	25164980	p15.3	0.413793	0.408451	2.21056
TAX1BP1	7	27778950	27880938	p15.2	0.2	0.352113	2.16423
STK17A	7	43622357	43666385	p13	0.266667	0.633803	2.20169
IGFBP3	7	45951951	45961473	p12.3	0.0625	0.450704	2.08634
HIP1	7	75162621	75368280	q11.23	0.0294118	0.478873	2.16852
HSPB1	7	75931861	75933612	q11.23	0.0526316	0.267606	2.13521
ASNS	7	97481430	97501854	q21.3	0.243902	0.577465	2.14056
BRAF	7	140424943	140624564	q34	0.0833333	0.507042	2.31938
CASP2	7	142985308	143004789	q34	0.241379	0.408451	2.22531
CUL1	7	148395006	148498201	q36.1	0.117647	0.478873	2.24977
CDK5	7	150750899	150755617	q36.1	0.210526	0.535211	2.15507
FASTK	7	150773679	150777953	q36.1	0	0.464789	2.12049
DNAJB6	7	157128075	157210133	q36.3	0.192308	0.366197	2.18514
CTSB	8	11700033	11726957	p23.1	0.384615	0.366197	1.75633
KIAA1967	8	22462145	22479027	p21.3	0.444444	0.380282	1.72958
TNFRSF10D	8	22993101	23021543	p21.3	0	0.492958	1.71244
BNIP3L	8	26240414	26363152	p21.2	0.28	0.352113	1.83972
ADRA1A	8	26605667	26724790	p21.2	0	0.380282	1.79653
PTK2B	8	27168999	27316903	p21.2	0	0.450704	1.75164
WRN	8	30891317	31031285	p12	0	0.352113	1.81572
BAG4	8	38034051	38070819	p11.23	0	0.295775	1.83028
SFRP1	8	41119481	41167016	p11.21	0.111111	0.253521	1.83471
STK3	8	99413631	99955055	q22.2	0	0.267606	1.95291
YWHAZ	8	101928753	101965616	q22.3	0.285714	0.197183	2.07775
GML	8	143915663	143997922	q24.3	0.176471	0.478873	1.99502
IFNB1	9	21077104	21077943	p21.3	0.115385	0.732394	2.40789
CDKN2A	9	21967751	21995300	p21.3	0.152174	0.647887	2.34401
BAG1	9	33247818	33264761	p13.3	0.425	0.56338	2.45282
NUDT2	9	34329504	34343709	p13.3	0.234043	0.661972	2.3262
VCP	9	35056061	35073246	p13.3	0.4	0.56338	2.25291
UNC13B	9	35161999	35405335	p13.3	0.121951	0.577465	2.38799
PRUNE2	9	79226292	79521003	q21.2	0.166667	0.591549	2.47146
DAPK1	9	90112143	90323548	q21.33	0.195122	0.577465	2.41175
SEMA4D	9	91975702	92113045	q22.2	0.129032	0.43662	2.28955
TNFSF15	9	117551600	117568406	q32	0.261905	0.591549	2.48011
TNFSF8	9	117656003	117692697	q32	0.173077	0.732394	2.42871
ABL1	9	133589333	133763062	q34.12	0.147059	0.478873	2.33397
IL2RA	10	6052652	6104333	p15.1	0.125	0.112676	1.99339
CUL2	10	35297479	35379570	p11.21	0.222222	0.126761	1.99785
MAPK8	10	49514698	49647403	q11.22	NA	NA	1.95817
SRGN	10	70847862	70864567	q22.1	0.133333	0.422535	1.92448
AIFM2	10	71857979	71892690	q22.1	0	0.197183	1.85681
SGPL1	10	72575717	72640930	q22.1	NA	NA	2.05547
PTEN	10	89622870	89731687	q23.31	NA	NA	2.09824
FAS	10	90750414	90775542	q23.31	0.25	0.169014	2.06064
CASP7	10	115438942	115490662	q25.3	NA	NA	1.97033
DOCK1	10	128593978	129250781	q26.2	NA	NA	1.94871
BNIP3	10	133781578	133795435	q26.3	0	0.183099	1.92529
HTATIP2	11	20385231	20405329	p15.1	0.4	0.492958	2.33906
GAS2	11	22647188	22834601	p14.3	0.166667	0.507042	2.39324
HIPK3	11	33278218	33378569	p13	0	0.492958	2.18812
F2	11	46740730	46761056	p11.2	0.28125	0.450704	2.1669
MADD	11	47290712	47351582	p11.2	0.241379	0.408451	2.27797
BAD	11	64037302	64052176	q13.1	0.25	0.450704	2.14718
DPF2	11	65101225	65120720	q13.1	0.380952	0.591549	2.12784
RELA	11	65421067	65430565	q13.1	0.148148	0.380282	2.21732
CFL1	11	65590493	65629497	q13.1	0.272727	0.464789	2.20162
GSTP1	11	67351066	67354131	q13.2	0.146341	0.577465	2.09296
FADD	11	70049269	70053496	q13.3	0.184211	0.535211	2.30056
DNAJB13	11	73661364	73681411	q13.4	0.0555556	0.507042	2.33366
CASP4	11	104813593	104840163	q22.3	0.459459	0.521127	2.36187
CUL5	11	107879459	107978503	q22.3	0.333333	0.507042	2.26575
CRYAB	11	111779289	111794446	q23.1	0.142857	0.492958	2.33817
CADM1	11	115039938	115375675	q23.3	0.352941	0.478873	2.33619
EI24	11	125439112	125454575	q24.2	0.175	0.56338	2.26831
ERC1	12	1099675	1605090	p13.33	NA	NA	1.95651
CD27	12	6554033	6560884	p13.31	0.0869565	0.323944	1.90991
CDKN1B	12	12867992	12875305	p13.1	0	0.267606	1.92183
DNM1L	12	32832134	32898486	p11.21	0.2	0.211268	1.84748
ACVR1B	12	52345451	52390862	q13.13	NA	NA	1.97192
KRT18	12	53342655	53346685	q13.13	0.0952381	0.295775	1.85127
ESPL1	12	53662083	53687427	q13.13	0	0.225352	1.92845
PDE1B	12	54943134	54973023	q13.2	0	0.112676	1.92137
PAWR	12	79968759	80084877	q21.2	0.1875	0.225352	1.93845
BTG1	12	92536286	92539673	q21.33	0.136364	0.309859	2.01331
SOCS2	12	93963590	93977263	q22	0	0.140845	1.98014
CRADD	12	94071151	94288616	q22	0.375	0.112676	1.99833
APAF1	12	99038919	99129204	q23.1	0	0.309859	1.96366
HSP90B1	12	104323885	104347423	q23.3	0.181818	0.15493	1.95937
TBX5	12	114791736	114846247	q24.21	0	0.267606	1.92786
HRK	12	117293949	117319246	q24.22	0	0.126761	1.88465
DIABLO	12	122692210	122712081	q24.31	0.322581	0.43662	1.76422
FOXO1	13	41129817	41240734	q14.11	0.305556	0.507042	1.7857
TPT1	13	45911008	45915505	q14.13	0.28125	0.450704	1.73535
ERCC5	13	103497194	103528345	q33.1	0.176471	0.478873	1.77363
CUL4A	13	113862552	113919399	q34	0.428571	0.492958	1.61081
DAD1	14	23033805	23058175	q11.2	0.266667	0.211268	1.90955
ACIN1	14	23527773	23564823	q11.2	0	0.521127	1.86648
BCL2L2	14	23767999	23780968	q11.2	0.130435	0.323944	1.86704
CIDEB	14	24774302	24780655	q12	0.0384615	0.366197	1.79953
RIPK3	14	24805227	24809251	q12	0.142857	0.295775	1.82052
GZMB	14	25100160	25103473	q12	0.0555556	0.253521	1.97648
NFKBIA	14	35870717	35873955	q13.2	0.133333	0.211268	1.86789
PSEN1	14	73603126	73690399	q24.2	0.230769	0.366197	1.76374
TRAF3	14	103243813	103377837	q32.32	0.444444	0.253521	1.86861
PPP1R13B	14	104200089	104313927	q32.33	0.2	0.352113	1.83411
AKT1	14	105235686	105262088	q32.33	0.25	0.338028	1.81028
AVEN	15	34158428	34331377	q14	0.583333	0.507042	2.4037
BMF	15	40380091	40401093	q15.1	0	0.591549	2.4091
BNIP2	15	59951345	59981733	q22.2	0.236842	0.535211	2.36961
DAPK2	15	64199235	64364232	q22.31	0.314286	0.492958	2.37742
SMAD3	15	67356101	67487533	q22.33	0.0487805	0.577465	2.32196
PML	15	74287014	74340153	q24.1	0.288889	0.633803	2.31815
BCL2A1	15	80253231	80263788	q25.1	0.0645161	0.43662	2.29669
CIB1	15	90773207	90777279	q26.1	0.189189	0.521127	2.37317
IGF1R	15	99192200	99507759	q26.3	0.0476191	0.591549	2.33329
RHOT2	16	718086	724174	p13.3	0.0625	0.450704	1.73901
NME3	16	1820287	1821731	p13.3	0.117647	0.239437	1.80521
BFAR	16	14726672	14763093	p13.12	0.333333	0.253521	1.89437
ERN2	16	23701647	23724821	p12.2	0.0526316	0.267606	1.89331
CIAPIN1	16	57462081	57481440	q21	0.333333	0.380282	1.76415
TRADD	16	67188083	67194201	q22.1	0.290323	0.43662	1.73916
BCAR1	16	75262928	75301951	q23.1	0.258065	0.43662	1.77006
CDH13	16	82660408	83830204	q23.3	0.0952381	0.295775	1.79444
NLRP1	17	5402747	5522744	p13.2	0	0.211268	1.98649
ALOX12	17	6899384	6914055	p13.1	0.1	0.140845	1.97007
EIF5A	17	7210318	7215774	p13.1	0.230769	0.366197	1.96317
TNFSF12	17	7452208	7464925	p13.1	0	0.15493	1.95859
TP53	17	7565097	7590856	p13.1	0.178571	0.394366	1.89512
ALOX15B	17	7942335	7952452	p13.1	0	0.338028	1.98061
MYO18A	17	27400528	27507430	q11.2	0.0952381	0.295775	1.99056
NF1	17	29421945	29709134	q11.2	0	0.239437	1.97493
RHOT1	17	30469473	30580393	q11.2	0.294118	0.239437	2.08591
CDK5R1	17	30813637	30818274	q11.2	0.263158	0.267606	1.94887
CCL2	17	32582237	32584222	q12	0	0.112676	2.03366
AATF	17	35306175	35414171	q12	0.227273	0.309859	1.91907
BECN1	17	40962152	40985367	q21.31	0.352941	0.239437	2.0293
BRCA1	17	41196312	41322290	q21.31	0.181818	0.15493	2.03616
PHB	17	47481414	47492246	q21.33	0.390244	0.577465	2.07005
NME1	17	49230897	49239789	q21.33	0.333333	0.169014	2.06723
MPO	17	56347217	56358296	q22	0.054054	0.521127	1.97031
ERN1	17	62120353	62207504	q23.3	0.166667	0.253521	1.97627
PRKCA	17	64298754	64806861	q24.2	0.125	0.112676	2.0575
SAP30BP	17	73663196	73704142	q25.1	0.04	0.352113	1.91509
SPHK1	17	74372665	74383941	q25.1	0	0.183099	1.98197
BIRC5	17	76210267	76221717	q25.3	0.0526316	0.267606	1.99155
CBX4	17	77806955	77813228	q25.3	0.230769	0.183099	2.0562
CIDEA	18	12254318	12277594	p11.21	0.0666667	0.211268	1.97504
DCC	18	49866542	51057784	q21.2	0	0.183099	2.13344
TXNL1	18	54264439	54318831	q21.31	0.529412	0.239437	2.06554
MALT1	18	56338618	56417371	q21.32	0.277778	0.253521	2.00239
PMAIP1	18	57567180	57571538	q21.32	0.217391	0.323944	2.09817
BCL2	18	60790579	60987361	q21.33	0.333333	0.253521	2.0237
SERPINB2	18	61538926	61571124	q21.33	0	0.253521	2.13741
CD70	19	6583135	6591163	p13.3	0.342105	0.535211	2.37479
MAP1S	19	17830291	17845322	p13.11	0.1	0.56338	2.3162
PIK3R2	19	18263928	18281343	p13.11	0.166667	0.591549	2.39225
NDUFA13	19	19626545	19644285	p13.11	0.405405	0.521127	2.27873
CEBPG	19	33864236	33873591	q13.11	0.102564	0.549296	2.1407
DPF1	19	38701646	38720354	q13.2	0.15	0.56338	2.26296
MAP3K10	19	40697651	40721481	q13.2	0.131579	0.535211	2.30423
TGFB1	19	41836813	41859831	q13.2	0	0.521127	2.35042
BCL3	19	45250962	45263301	q13.32	0.0454546	0.619718	2.34183
ERCC2	19	45853095	45874176	q13.32	0.0967742	0.43662	2.27099
CARD8	19	48706403	48759203	q13.33	0.405405	0.521127	2.42858
PPP1R15A	19	49375649	49379318	q13.33	0.0645161	0.43662	2.2238
AKT1S1	19	50372295	50381716	q13.33	0.157895	0.535211	2.11479
NUP62	19	50410086	50432786	q13.33	0.030303	0.464789	2.0719
PPP2R1A	19	52693274	52730687	q13.41	0.0681818	0.619718	2.23754
NCR1	19	55417508	55424439	q13.42	0.0322581	0.43662	2.2769
NLRP2	19	55464498	55512510	q13.42	0.272727	0.464789	2.23951
BCL2L1	20	30252255	30311792	q11.21	0.222222	0.253521	1.96312
E2F1	20	32263489	32274210	q11.22	0	0.197183	2.01028
STK4	20	43595115	43708600	q13.12	0	0.225352	1.96271
SOD1	21	33031935	33041244	q22.11	0.25	0.507042	2.10042
MX1	21	42792231	42831141	q22.3	0.0285714	0.492958	2.12966
CRYAA	21	44589118	44592915	q22.3	0.153846	0.366197	2.08549
CECR2	22	17840837	18033845	q11.1	0	0.15493	1.93245
BID	22	18216906	18257536	q11.21	0.354839	0.43662	1.82174
MAPK1	22	22108789	22221970	q11.22	0.304348	0.323944	1.91561
ADORA2A	22	24813847	24838328	q11.23	0.315789	0.267606	1.86401
CHEK2	22	29083731	29138410	q12.1	0.103448	0.408451	1.91225
IL2RB	22	37515126	37571094	q12.3	0	0.309859	1.80479
SSTR3	22	37600278	37608362	q13.1	0.05	0.28169	1.91387
EP300	22	41487790	41576081	q13.2	0	0.450704	1.81074
BIK	22	43506754	43525718	q13.2	0.0434783	0.323944	1.82289
TSPO	22	43547520	43559248	q13.2	0.0909091	0.309859	1.83035
