# Supplementary material for: The shaping and functional consequences of the dosage effect landscape in multiple myeloma
Source: BMC Genomics. 2013 Oct 2;14:672. doi: 10.1186/1471-2164-14-672 (PMC3907079; doi:10.1186/1471-2164-14-672)
Supplement: Additional file 3 — Genes showing strong dosage effect on chromosome 13 for the IFM and Dickens datasets. [file 1471-2164-14-672-S3.xlsx]

## Sheet: IFM chr13 Dosage Sensitive 
GeneSymbol	Chromosome	Start	End	DES	CNA %
PSPC1	chr13	19175010	19255083	0.423529	0.5
ZMYM2	chr13	19430809	19558938	0.430233	0.505882
CRYL1	chr13	19875808	19998012	0.493827	0.476471
XPO4	chr13	20249467	20374913	0.451219	0.482353
USP12	chr13	26540437	26644029	0.41573	0.523529
RPL21	chr13	26723691	26728700	0.615385	0.535294
POLR1D	chr13	27094028	27095585	0.5625	0.470588
PDS5B	chr13	32058623	32250155	0.451219	0.482353
FAM48A	chr13	36481452	36531850	0.487805	0.482353
MRPS31	chr13	40201432	40243293	0.426966	0.523529
TSC22D1	chr13	43905660	44048701	0.419753	0.476471
TPT1	chr13	44809303	44813297	0.578431	0.6
COG3	chr13	44937071	45008760	0.564706	0.5
LRCH1	chr13	46025303	46215731	0.452381	0.494118
ESD	chr13	46243392	46269368	0.421687	0.488235
MED4	chr13	47548092	47567241	0.418605	0.505882
PHF11	chr13	48968528	49001117	0.4375	0.470588
RNASEH2B	chr13	50381927	50428901	0.468354	0.464706
DHRS12	chr13	51242920	51276235	0.481482	0.476471
VPS36	chr13	51884739	51922764	0.487805	0.482353
UCHL3	chr13	75021927	75078067	0.461539	0.458824
MYCBP2	chr13	76516792	76799178	0.618421	0.447059
RBM26	chr13	78792099	78877924	0.506494	0.452941
TGDS	chr13	94024309	94046512	0.435897	0.458824
STK24	chr13	97900455	97972342	0.478873	0.417647
DOCK9	chr13	98243744	98536661	0.428571	0.411765
UBAC2	chr13	98651163	98836682	0.417722	0.464706
PCCA	chr13	99539337	99980687	0.478873	0.417647
TMTC4	chr13	100054091	100125104	0.416667	0.423529
ERCC5	chr13	102296174	102326346	0.485714	0.411765
ANKRD10	chr13	110328888	110365417	0.625	0.423529
ARHGEF7	chr13	110604085	110756079	0.647887	0.417647
PCID2	chr13	112879926	112910984	0.547945	0.429412
CUL4A	chr13	112911931	112967392	0.589041	0.429412
DCUN1D2	chr13	113158134	113193024	0.486111	0.423529

## Sheet: Dickens chr13 Dosage Sensitive
GeneSymbol	Chromosome	Start	End	DES	CNA %
ZMYM2	chr13	19430809	19558938	0.40625	0.450704
SAP18	chr13	20612684	20620974	0.59375	0.450704
SGCG	chr13	22653090	22797304	0.451613	0.43662
RNF6	chr13	25684905	25693978	0.609756	0.577465
MTIF3	chr13	26907782	26922711	0.45946	0.521127
POLR1D	chr13	27094028	27095585	0.628571	0.492958
POMP	chr13	28131250	28151059	0.45946	0.521127
SLC46A3	chr13	28172217	28190962	0.432432	0.521127
SLC7A1	chr13	28981551	29067721	0.65625	0.450704
USPL1	chr13	30089919	30131686	0.476191	0.591549
UFM1	chr13	37822017	37835137	0.424242	0.464789
MRPS31	chr13	40201432	40243293	0.424242	0.464789
KIAA0564	chr13	41191474	41433221	0.413793	0.408451
DNAJC15	chr13	42495361	42581304	0.421053	0.535211
KIAA1704	chr13	44461686	44500402	0.46875	0.450704
COG3	chr13	44937071	45008760	0.484849	0.464789
ITM2B	chr13	47705308	47734228	0.466667	0.422535
RCBTB2	chr13	47961101	48005317	0.424242	0.464789
RCBTB1	chr13	49004082	49057720	0.447368	0.535211
EBPL	chr13	49132862	49163612	0.606061	0.464789
SUGT1	chr13	52125001	52160434	0.677419	0.43662
UCHL3	chr13	75021927	75078067	0.8125	0.450704
RBM26	chr13	78792099	78877924	0.466667	0.422535
MBNL2	chr13	96672574	96844373	0.407407	0.380282
STK24	chr13	97900455	97972342	0.709677	0.43662
TM9SF2	chr13	98951728	99013278	0.484849	0.464789
CUL4A	chr13	112911931	112967392	0.428571	0.492958
LAMP1	chr13	112999469	113025742	0.514286	0.492958
