# Supplementary material for: The shaping and functional consequences of the dosage effect landscape in multiple myeloma
Source: BMC Genomics. 2013 Oct 2;14:672. doi: 10.1186/1471-2164-14-672 (PMC3907079; doi:10.1186/1471-2164-14-672)
Supplement: Additional file 4 — Cancer-related functions of top 50 dosage sensitive genes in the IFM and Dickens datasets. [file 1471-2164-14-672-S4.xlsx]

## Sheet: IFM Top50 DES in Literature
Gene Symbol	Chromosome	Start	End	Band	DES	Pubmed ID	Role in Cancer
CABIN1	22	24407642	24574596	q11.23	0.710526	19016304	The authors identified CABIN1 among discriminating genes that may play a key role in the development of recurrence
RPS3	11	75110530	75133324	q13.4	0.630435	23188828	a novel radioresistance mechanism through functional orchestration of rpS3, TRAF2, and NF-κB in NSCLC cells. Moreover, we provided the first evidence for the function of rpS3 as a new TRAF2-binding protein and demonstrated that phosphorylation of both rpS3 and TRAF2 is a key control point of radioresistance in NSCLC cells.
EIF3E	8	109213445	109447562	q23.1	0.615385	22907435 20453879	Role in breast cancer
EVI5	1	92974253	93257961	p22.1	0.612245	20221901	EVI5 overexpressed before treatment in melanoma
MCPH1	8	6264113	6501144	p23.1	0.6	23472065 23296058	Tumor suppressor role in brain cancer tumorigenesis in breat cancer
E2F4	16	67226072	67232821	q22.1	0.590164	23015403 23741501	Associated with breast cancer risk role in esophageal cancer via LTBP4
CUL4A	13	113862552	113919399	q34	0.589041	23364677 23042680	Role in breast cancer Role in DNA damage via PNKP
RPL35	9	127620159	127624260	q33.3	0.581395	21319141	May have survival effect in cervical carcinoma
TPT1	13	45911008	45915505	q14.13	0.578431	23797580	TPT1 is a p53 target gene that promotes cell survival.
RPL7A	9	136215069	136218281	q34.2	0.561798	19125294	Under-expression of RPL7A may be involved in the carcinogenesis of osteosarcoma. Loss of RPL7A expression may be associated with poor survival of osteosarcoma patients with lung metastasis
RPLP1	15	69745123	69748255	q23	0.55914	21040949	Expression level of Rplp0, Rplp1, and Rplp2 proteins was increased significantly in the gynecologic tissue
CCNC	6	99990256	100016849	q16.2	0.555556	21482711 19967789	Cell cycle role
ZFYVE26	14	68194091	68283307	q24.1	0.555556	21455500	a positive feedback loop for recruitment of ZFYVE26 and Beclin 1 to the intercellular bridge during cytokinesis, and reveal a novel potential tumor suppressor mechanism for Beclin 1.
NCOR1	17	15934718	16121499	p11.2	0.555556	22722201	Role in breast cancer
ELOVL7	5	60047618	60140216	q12.1	0.550725	19826053	ELOVL7 is involved in prostate cancer growth

## Sheet: Dickens Top50 DES in Literature
Gene Symbol	Chromosome	Start	End	Band	DES	Pubmed ID	Role in Cancer
ELOVL7	5	60047618	60140216	q12.1	0.787879	19826053	ELOVL7 is involved in prostate cancer growth
XRCC4	5	82373317	82649606	q14.2	0.735294	23663450 23788213	Roles in DNA repair
FRZB	2	183698002	183731890	q32.1	0.727273	20808801 18710611	Roles in bladder cancer FRZB exhibits antitumor ability in gastric cancer
C14orf166	14	52456193	52471420	q22.1	0.727273	19775290	C14orf166 is a potential biomarker of pancreatic adenocarcinoma
GNPAT	1	231376953	231413719	q42.2	0.708333	23020131	GNPAT plays critical roles in synergy with inflammation pathways in modulating melanoma cell survival
C19orf12	19	30191721	30206364	q12	0.702703	22433433	Over expressed in breast cancer
CACYBP	1	174968300	174980851	q25.1	0.7	23463283 22926504	Role in pancereatic cancer Role in breast cancer
USP4	3	49315264	49378145	p21.31	0.681818	23313255 22706160	Tumor supressor role in head and neck squamous cell carcinoma USP4 as an important determinant for crosstalk between TGF-β and AKT signalling pathways
SUGT1	13	53226844	53262433	q14.3	0.677419	20126976	Role in colorectal cancer
KIFAP3	1	169890467	170054349	q24.2	0.653846	23534980	Role in melanoma
CLTA	9	36190853	36304778	p13.3	0.648649	18474104	CLTA reported as verifiable glioma-specific splicing patterns by both exon array and RT-PCR
LSM1	8	38020839	38034248	p11.23	0.642857	19596813	Inhibition of splicing and/or deadenylation may be effective therapies for Lsm1-over-expressing tumors
CCT3	1	156278759	156337664	q22	0.636364	16030107	potentially novel biomarkers of ovariancancer
UCK2	1	165796768	165880855	q24.1	0.625	23462292	association between UCK2 genetic variation and testicular germ cell tumor risk
PDE11A	2	178492797	178973066	q31.2	0.625	20881257	PDE11A-inactivating genetic alterations may play a role in susceptibility to prostatic cancer
